# Supplementary material for: The Role of Fibroblast Activation Protein Inhibitor Positron Emission Tomography in Inflammatory and Infectious Diseases: An Updated Systematic Review
Source: Pharmaceuticals (Basel). 2024 May 31;17(6):716. doi: 10.3390/ph17060716 (PMC11206476; doi:10.3390/ph17060716)
Supplement: Supplementary file 1 [file pharmaceuticals-17-00716-s001.zip]

Archive with 2 entries (2 files):
- pharmaceuticals-3037689-supplementary/Supplemental Table S2.pdf
- pharmaceuticals-3037689-supplementary/Supplementary Table S1.pdf
